# Supplementary material for: Molybdenum’s Role as an Essential Element in Enzymes Catabolizing Redox Reactions: A Review
Source: Biomolecules. 2024 Jul 19;14(7):869. doi: 10.3390/biom14070869 (PMC11275037; doi:10.3390/biom14070869)
Supplement: Supplementary file 1 [file biomolecules-14-00869-s001.zip]

Archive with 5 entries (5 files):
- Figure S1.gif
- Figure S2.gif
- Figure S3.gif
- Figure S4.gif
- supplementary caption.pdf
